# Supplementary material for: Smartphone-Based pH Sensor for Home Monitoring of Pulmonary Exacerbations in Cystic Fibrosis
Source: Sensors (Basel). 2017 May 30;17(6):1245. doi: 10.3390/s17061245 (PMC5491989; doi:10.3390/s17061245)
Supplement: Supplementary file 1 [file sensors-17-01245-s001.zip]

Archive with 2 entries (2 files):
- Smartphone pH Sensor Demo.mp4
- sensors-192824 - Supplemental Materials.pdf
